# Supplementary material for: Persistent intrathecal interleukin-8 production in a patient with SARS-CoV-2-related encephalopathy presenting aphasia: a case report
Source: BMC Neurol. 2021 Nov 2;21:426. doi: 10.1186/s12883-021-02459-3 (PMC8560881; doi:10.1186/s12883-021-02459-3)
Supplement: Supplementary file 1 — Additional file 1: Supplementary Table 1. Cytokine analysis data [file 12883_2021_2459_MOESM1_ESM.xlsx]

## Sheet: Sheet1
Supplemental Table 1. Cytokine analyis data
Serum concentration (pg/mL)	IL-2 (ELISA)	IL-6 (CLEIA)	IL-8 (EIA)	IL-10 (EIA)	MCP-1 (EIA)
Before immunotherapy	<15.6	20.3	18	<0.78	5510
3 weeks after immunotherapy	<15.6	4.14	28.7	1.05	352
CSF concentration (pg/mL)	IL-2 (ELISA)	IL-6 (CLEIA)	IL-8 (EIA)	IL-10 (EIA)	MCP-1 (EIA)
Before immunotherapy	< 15.6	0.792	83.6	<0.78	687
3 weeks after immunotherapy	<15.6	0.868	336	<0.78	508
IL: interleukin; MCP-1: monocyte chemotactic protein-1; CSF: cerebrospinal fluid; ELSIA: enzyme-likned immunosorbent assay; EIA: enzyme immunoassay;CLEIA: chemiluminescent enzyme immunoassay
